# Supplementary material for: Microbiota and transcriptome changes of Culex pipiens pallens larvae exposed to Bacillus thuringiensis israelensis
Source: Sci Rep. 2021 Oct 12;11:20241. doi: 10.1038/s41598-021-99733-8 (PMC8511237; doi:10.1038/s41598-021-99733-8)
Supplement: Supplementary file 3 — Supplementary Information 3. [file 41598_2021_99733_MOESM3_ESM.xlsx]

## Sheet: Sheet1
Table S1. Unique OTUs of four groups
Group A	OTU_419	k__Bacteria; p__Proteobacteria; c__Deltaproteobacteria; o__Myxococcales; f__Polyangiaceae; g__Sorangium; s__
	OTU_281	k__Bacteria; p__Proteobacteria; c__Gammaproteobacteria; o__Xanthomonadales; f__Xanthomonadaceae; g__Lysobacter; s__
	OTU_615	k__Bacteria; p__Chloroflexi; c__Chloroflexia; o__Chloroflexales; f__Chloroflexaceae; g__; s__
	OTU_623	k__Bacteria; p__Acidobacteria; c__Acidobacteriia; o__Acidobacteriales; f__unidentified_Acidobacteriales; g__unidentified_Acidobacteriales; s__Acidobacteria_bacterium_WWH111
	OTU_744	k__Bacteria; p__Actinobacteria; c__Acidimicrobiia
	OTU_824	Unknown
	OTU_863	k__Bacteria; p__unidentified_Bacteria; c__unidentified_Bacteria; o__Campylobacterales; f__unidentified_Campylobacterales; g__Sulfurimonas; s__
	OTU_735	k__Bacteria; p__Firmicutes; c__Clostridia; o__Clostridiales; f__Ruminococcaceae; g__unidentified_Ruminococcaceae
	OTU_783	k__Bacteria; p__Proteobacteria; c__Gammaproteobacteria; o__unidentified_Gammaproteobacteria; f__unidentified_Gammaproteobacteria; g__unidentified_Gammaproteobacteria; s__beta_proteobacterium_WWH154
	OTU_866	k__Bacteria; p__Proteobacteria; c__Gammaproteobacteria; o__unidentified_Gammaproteobacteria; f__Burkholderiaceae
	OTU_565	k__Bacteria; p__Proteobacteria; c__Gammaproteobacteria
	OTU_764	k__Bacteria; p__Firmicutes; c__Clostridia; o__Clostridiales; f__Lachnospiraceae; g__Roseburia; s__
	OTU_798	k__Bacteria; p__Firmicutes; c__Clostridia; o__Clostridiales
	OTU_731	k__Bacteria; p__Firmicutes; c__Clostridia; o__Clostridiales; f__Christensenellaceae; g__; s__
	OTU_745	k__Bacteria; p__Proteobacteria; c__Alphaproteobacteria
	OTU_369	k__Bacteria; p__Firmicutes; c__Clostridia; o__Clostridiales; f__Lachnospiraceae
	OTU_574	k__Bacteria
	OTU_845	k__Bacteria; p__Proteobacteria; c__Gammaproteobacteria; o__unidentified_Gammaproteobacteria; f__Nitrosomonadaceae; g__; s__
	OTU_704	k__Bacteria; p__Actinobacteria; c__Acidimicrobiia; o__unidentified_Acidimicrobiia; f__unidentified_Acidimicrobiia; g__unidentified_Acidimicrobiia; s__Actinobacteria_bacterium_IMCC26207
	OTU_710	k__Bacteria; p__Firmicutes; c__Clostridia; o__Clostridiales; f__Lachnospiraceae
	OTU_607	k__Bacteria; p__Firmicutes; c__Clostridia; o__Clostridiales; f__Lachnospiraceae; g__; s__
	OTU_883	k__Bacteria; p__Nitrospirae; c__Nitrospira; o__Nitrospirales; f__Nitrospiraceae; g__unidentified_Nitrospiraceae
	OTU_400	k__Bacteria; p__Firmicutes; c__Clostridia; o__Clostridiales; f__Ruminococcaceae
	OTU_378	k__Bacteria; p__Actinobacteria; c__Acidimicrobiia; o__unidentified_Acidimicrobiia; f__Iamiaceae; g__Iamia; s__
	OTU_585	k__Bacteria; p__Proteobacteria; c__Alphaproteobacteria; o__Sphingomonadales; f__Sphingomonadaceae; g__Sphingomonas
	OTU_741	k__Bacteria; p__Gemmatimonadetes; c__unidentified_Gemmatimonadetes; o__Gemmatimonadales; f__Gemmatimonadaceae
	OTU_385	k__Bacteria; p__Gemmatimonadetes; c__unidentified_Gemmatimonadetes; o__Gemmatimonadales; f__Gemmatimonadaceae; g__unidentified_Gemmatimonadaceae; s__Gemmatimonadetes_bacterium_LX87
	OTU_586	k__Bacteria; p__Bacteroidetes; c__Bacteroidia; o__Bacteroidales; f__Muribaculaceae; g__; s__
	OTU_827	k__Bacteria; p__Gemmatimonadetes; c__unidentified_Gemmatimonadetes; o__Gemmatimonadales; f__Gemmatimonadaceae; g__; s__
	OTU_383	k__Bacteria; p__Proteobacteria; c__Alphaproteobacteria; o__Rhodospirillales; f__Rhodospirillaceae; g__; s__
	OTU_661	k__Bacteria; p__Proteobacteria; c__Gammaproteobacteria; o__unidentified_Gammaproteobacteria; f__Nitrosomonadaceae; g__; s__
	OTU_788	Unknown
	OTU_435	k__Bacteria; p__Firmicutes; c__Clostridia; o__Clostridiales; f__Eubacteriaceae; g__; s__
	OTU_746	k__Bacteria; p__Proteobacteria; c__Alphaproteobacteria; o__Rhodospirillales; f__; g__; s__
	OTU_677	k__Bacteria; p__Firmicutes; c__Clostridia; o__Clostridiales; f__Ruminococcaceae
	OTU_812	k__Bacteria; p__Firmicutes; c__Clostridia; o__Clostridiales; f__unidentified_Clostridiales; g__unidentified_Clostridiales
	OTU_714	k__Bacteria; p__Firmicutes; c__Clostridia; o__Clostridiales; f__Lachnospiraceae; g__Blautia
	OTU_584	k__Bacteria; p__Gemmatimonadetes; c__unidentified_Gemmatimonadetes; o__Gemmatimonadales; f__Gemmatimonadaceae; g__Gemmatimonas
	OTU_560	k__Bacteria; p__Proteobacteria; c__Alphaproteobacteria; o__Sphingomonadales; f__Sphingomonadaceae; g__Altererythrobacter; s__
	OTU_828	k__Bacteria; p__Chloroflexi; c__; o__; f__; g__; s__
	OTU_808	k__Bacteria; p__Verrucomicrobia; c__Verrucomicrobiae; o__; f__; g__; s__
	OTU_648	k__Bacteria; p__Chloroflexi; c__Chloroflexia; o__Chloroflexales; f__Roseiflexaceae; g__; s__
	OTU_462	k__Bacteria; p__Firmicutes; c__Clostridia; o__Clostridiales; f__Lachnospiraceae; g__Acetatifactor; s__
	OTU_681	k__Bacteria; p__Actinobacteria; c__unidentified_Actinobacteria; o__Micromonosporales; f__Micromonosporaceae
	OTU_447	k__Bacteria; p__Proteobacteria; c__Deltaproteobacteria; o__Myxococcales; f__Vulgatibacteraceae; g__Vulgatibacter; s__
	OTU_633	k__Bacteria; p__Proteobacteria; c__Gammaproteobacteria; o__unidentified_Gammaproteobacteria; f__Burkholderiaceae; g__unidentified_Burkholderiaceae
	OTU_571	k__Bacteria; p__Firmicutes; c__Clostridia; o__Clostridiales; f__Ruminococcaceae; g__unidentified_Ruminococcaceae; s__[Clostridium]_papyrosolvens
	OTU_822	k__Bacteria; p__Actinobacteria; c__Thermoleophilia; o__Gaiellales
	OTU_753	k__Bacteria; p__Actinobacteria; c__Thermoleophilia; o__Gaiellales
	OTU_495	k__Bacteria; p__Acidobacteria; c__Acidobacteriia; o__Acidobacteriales; f__unidentified_Acidobacteriales; g__Candidatus_Koribacter; s__
	OTU_233	k__Bacteria; p__Firmicutes; c__Bacilli; o__Bacillales; f__unidentified_Bacillales; g__Exiguobacterium
	OTU_685	k__Bacteria; p__Actinobacteria; c__unidentified_Actinobacteria; o__Micromonosporales; f__Micromonosporaceae
	OTU_356	k__Bacteria; p__Chloroflexi; c__; o__; f__; g__; s__
	OTU_508	k__Bacteria; p__Firmicutes; c__Clostridia; o__Clostridiales; f__Ruminococcaceae; g__unidentified_Ruminococcaceae
	OTU_877	Unknown
	OTU_542	k__Bacteria; p__Proteobacteria; c__Gammaproteobacteria; o__Pseudomonadales; f__Pseudomonadaceae; g__Pseudomonas
	OTU_410	k__Bacteria; p__Proteobacteria; c__Alphaproteobacteria; o__Sphingomonadales; f__Sphingomonadaceae; g__Novosphingobium
	OTU_830	k__Bacteria; p__Actinobacteria; c__unidentified_Actinobacteria; o__Propionibacteriales; f__Nocardioidaceae; g__Nocardioides
	OTU_793	Unknown
	OTU_781	Unknown
	OTU_676	k__Bacteria; p__Acidobacteria; c__unidentified_Acidobacteria; o__unidentified_Acidobacteria; f__unidentified_Acidobacteria; g__unidentified_Acidobacteria; s__Acidobacteria_bacterium_CB_286306
	OTU_870	k__Bacteria; p__Chloroflexi; c__; o__; f__; g__; s__
	OTU_693	k__Bacteria; p__Actinobacteria
	OTU_849	k__Bacteria; p__Firmicutes; c__Clostridia; o__Clostridiales; f__Christensenellaceae; g__; s__
	OTU_316	k__Bacteria; p__Actinobacteria; c__unidentified_Actinobacteria; o__Actinomycetales; f__Actinomycetaceae; g__Actinomyces
	OTU_461	k__Bacteria; p__Firmicutes; c__Bacilli; o__Lactobacillales; f__Aerococcaceae; g__Aerococcus; s__Aerococcus_viridans
	OTU_612	k__Bacteria; p__Verrucomicrobia; c__Verrucomicrobiae; o__; f__; g__; s__
	OTU_782	k__Bacteria; p__Proteobacteria; c__Gammaproteobacteria; o__unidentified_Gammaproteobacteria; f__unidentified_Gammaproteobacteria; g__unidentified_Gammaproteobacteria; s__Steroidobacter_sp_WWH78
	OTU_692	k__Bacteria; p__Nitrospinae; c__unidentified_Nitrospinae; o__unidentified_Nitrospinae; f__unidentified_Nitrospinae; g__unidentified_Nitrospinae; s__Candidatus_Tectomicrobia_bacterium_RIFCSPLOWO2_02_FULL_70_19
	OTU_522	k__Bacteria; p__Chloroflexi; c__Ktedonobacteria; o__Ktedonobacterales; f__Ktedonobacteraceae; g__; s__
	OTU_700	k__Bacteria; p__Proteobacteria; c__Deltaproteobacteria; o__Myxococcales; f__Haliangiaceae; g__Haliangium; s__
	OTU_742	k__Bacteria; p__Chloroflexi; c__; o__; f__; g__; s__
	OTU_759	Unknown
	OTU_327	k__Bacteria; p__Proteobacteria; c__Deltaproteobacteria; o__Myxococcales; f__Haliangiaceae; g__Haliangium; s__
	OTU_555	k__Bacteria; p__Proteobacteria; c__Deltaproteobacteria; o__Myxococcales; f__Nannocystaceae; g__; s__
	OTU_777	k__Bacteria; p__Proteobacteria; c__Gammaproteobacteria; o__unidentified_Gammaproteobacteria; f__Rhodocyclaceae; g__Denitromonas; s__
	OTU_773	k__Bacteria; p__Bacteroidetes; c__Bacteroidia; o__Chitinophagales; f__Saprospiraceae; g__; s__
	OTU_690	k__Bacteria; p__Proteobacteria; c__Deltaproteobacteria; o__Myxococcales; f__Polyangiaceae
	OTU_662	k__Bacteria; p__Chloroflexi; c__Chloroflexia; o__Thermomicrobiales; f__; g__; s__
	OTU_572	k__Bacteria; p__Firmicutes; c__Bacilli; o__Lactobacillales; f__Carnobacteriaceae; g__Jeotgalibaca; s__
Group B	OTU_567	k__Bacteria; p__Verrucomicrobia; c__Verrucomicrobiae; o__Opitutales; f__Puniceicoccaceae; g__; s__
	OTU_647	k__Bacteria; p__Proteobacteria; c__Deltaproteobacteria; o__Bdellovibrionales; f__Bdellovibrionaceae; g__; s__
	OTU_669	k__Bacteria; p__Chloroflexi; c__Dehalococcoidia; o__; f__; g__; s__
	OTU_157	k__Bacteria; p__Cyanobacteria; c__unidentified_Cyanobacteria; o__unidentified_Cyanobacteria; f__unidentified_Cyanobacteria; g__unidentified_Cyanobacteria; s__Aureococcus_anophagefferens
	OTU_806	k__Bacteria
	OTU_813	k__Bacteria; p__Proteobacteria; c__Gammaproteobacteria; o__unidentified_Gammaproteobacteria; f__Methylophilaceae; g__; s__
	OTU_666	k__Bacteria; p__Cyanobacteria; c__unidentified_Cyanobacteria; o__unidentified_Cyanobacteria; f__unidentified_Cyanobacteria; g__unidentified_Cyanobacteria; s__Phalacroma_mitra
	OTU_885	k__Bacteria; p__Proteobacteria; c__Gammaproteobacteria; o__unidentified_Gammaproteobacteria; f__Woeseiaceae; g__Woeseia; s__
	OTU_500	k__Bacteria; p__Bacteroidetes; c__Bacteroidia; o__Flavobacteriales; f__Crocinitomicaceae; g__Salinirepens; s__
	OTU_320	k__Bacteria; p__Proteobacteria; c__Gammaproteobacteria; o__unidentified_Gammaproteobacteria; f__unidentified_Gammaproteobacteria; g__unidentified_Gammaproteobacteria
	OTU_768	k__Bacteria; p__Proteobacteria; c__Gammaproteobacteria; o__unidentified_Gammaproteobacteria; f__Burkholderiaceae; g__Polaromonas
	OTU_592	k__Bacteria; p__Proteobacteria; c__Gammaproteobacteria
	OTU_104	k__Archaea; p__Euryarchaeota; c__Thermoplasmata; o__unidentified_Thermoplasmata; f__unidentified_Thermoplasmata; g__unidentified_Thermoplasmata
	OTU_610	k__Bacteria; p__Firmicutes; c__Clostridia; o__Clostridiales; f__unidentified_Clostridiales; g__Alkaliphilus
	OTU_642	k__Bacteria; p__Firmicutes; c__Clostridia; o__Clostridiales; f__Ruminococcaceae; g__unidentified_Ruminococcaceae
	OTU_611	k__Archaea; p__; c__; o__; f__; g__; s__
	OTU_442	k__Bacteria; p__Proteobacteria; c__Gammaproteobacteria
	OTU_817	k__Bacteria; p__Firmicutes; c__Clostridia; o__Clostridiales; f__Peptococcaceae; g__Desulfitibacter; s__
	OTU_455	k__Bacteria; p__Proteobacteria; c__Gammaproteobacteria; o__Oceanospirillales; f__unidentified_Oceanospirillales; g__Pseudohongiella; s__
	OTU_337	k__Bacteria; p__Proteobacteria; c__Alphaproteobacteria; o__Sneathiellales; f__Sneathiellaceae; g__; s__
	OTU_319	k__Bacteria; p__Proteobacteria; c__Gammaproteobacteria; o__Vibrionales; f__Vibrionaceae; g__Vibrio
	OTU_256	k__Bacteria; p__Proteobacteria; c__Gammaproteobacteria; o__unidentified_Gammaproteobacteria; f__unidentified_Gammaproteobacteria; g__unidentified_Gammaproteobacteria; s__bacterium_WHC7-12
	OTU_224	k__Bacteria; p__Cyanobacteria; c__unidentified_Cyanobacteria; o__unidentified_Cyanobacteria; f__unidentified_Cyanobacteria; g__unidentified_Cyanobacteria; s__Micromonas_commoda
	OTU_643	k__Bacteria; p__Actinobacteria; c__Coriobacteriia; o__; f__; g__; s__
	OTU_453	k__Bacteria; p__Dadabacteria; c__; o__; f__; g__; s__
	OTU_672	k__Bacteria; p__Chloroflexi; c__Dehalococcoidia; o__; f__; g__; s__
	OTU_832	k__Bacteria; p__Actinobacteria; c__unidentified_Actinobacteria; o__Micrococcales; f__Microbacteriaceae; g__Microbacterium
	OTU_579	k__Bacteria; p__Bacteroidetes; c__Bacteroidia; o__Flavobacteriales; f__Flavobacteriaceae; g__; s__
	OTU_265	k__Bacteria; p__Cyanobacteria; c__unidentified_Cyanobacteria; o__Synechococcales; f__; g__; s__
	OTU_803	k__Bacteria; p__Proteobacteria; c__Alphaproteobacteria
	OTU_608	k__Bacteria; p__Firmicutes; c__Bacilli; o__Bacillales; f__Staphylococcaceae
	OTU_789	k__Bacteria; p__Dadabacteria; c__; o__; f__; g__; s__
	OTU_120	k__Archaea; p__Euryarchaeota; c__Thermoplasmata
	OTU_686	k__Bacteria; p__Proteobacteria; c__Deltaproteobacteria; o__Desulfuromonadales; f__Geobacteraceae; g__Geobacter; s__
	OTU_377	k__Bacteria; p__Verrucomicrobia; c__Verrucomicrobiae; o__unidentified_Verrucomicrobiae; f__unidentified_Verrucomicrobiae; g__unidentified_Verrucomicrobiae
	OTU_715	Unknown
	OTU_878	k__Bacteria; p__Proteobacteria; c__Gammaproteobacteria; o__unidentified_Gammaproteobacteria; f__Ectothiorhodospiraceae; g__; s__
	OTU_448	k__Archaea; p__Euryarchaeota; c__Thermoplasmata; o__; f__; g__; s__
	OTU_358	k__Bacteria; p__Chloroflexi; c__Dehalococcoidia
	OTU_582	k__Bacteria; p__Firmicutes; c__Clostridia; o__Clostridiales; f__Lachnospiraceae; g__Anaerostipes; s__Anaerostipes_caccae
	OTU_860	k__Bacteria; p__Verrucomicrobia; c__Verrucomicrobiae; o__Verrucomicrobiales; f__Rubritaleaceae; g__Roseibacillus; s__
	OTU_865	k__Bacteria; p__Proteobacteria; c__Gammaproteobacteria; o__Vibrionales; f__Vibrionaceae; g__Enterovibrio
	OTU_563	k__Bacteria; p__Actinobacteria; c__unidentified_Actinobacteria; o__Micrococcales; f__Microbacteriaceae; g__Microbacterium
	OTU_514	k__Bacteria; p__Firmicutes; c__Clostridia; o__Clostridiales
	OTU_427	k__Archaea; p__Euryarchaeota; c__Thermoplasmata; o__; f__; g__; s__
	OTU_737	k__Bacteria; p__Proteobacteria; c__Deltaproteobacteria; o__unidentified_Deltaproteobacteria; f__unidentified_Deltaproteobacteria; g__unidentified_Deltaproteobacteria
	OTU_593	k__Bacteria; p__Proteobacteria; c__Gammaproteobacteria; o__Oceanospirillales
	OTU_348	k__Bacteria; p__Bacteroidetes; c__Bacteroidia; o__Flavobacteriales; f__Flavobacteriaceae; g__; s__
	OTU_578	k__Bacteria; p__Actinobacteria; c__Acidimicrobiia; o__; f__; g__; s__
	OTU_767	k__Bacteria; p__Firmicutes; c__Clostridia; o__Clostridiales
	OTU_420	k__Bacteria; p__Bacteroidetes; c__Bacteroidia; o__Flavobacteriales; f__; g__; s__
	OTU_353	k__Bacteria
	OTU_552	k__Bacteria; p__Chloroflexi; c__Dehalococcoidia; o__; f__; g__; s__
	OTU_591	k__Archaea; p__Euryarchaeota; c__Thermoplasmata
	OTU_600	k__Bacteria; p__Proteobacteria; c__Gammaproteobacteria; o__Alteromonadales; f__Alteromonadaceae; g__Alteromonas
	OTU_595	k__Bacteria; p__Proteobacteria; c__Alphaproteobacteria; o__Rhodospirillales; f__; g__; s__
	OTU_487	k__Bacteria; p__Bacteroidetes; c__Bacteroidia; o__Cytophagales; f__Cyclobacteriaceae; g__Marinoscillum; s__
	OTU_609	k__Bacteria; p__Verrucomicrobia; c__Verrucomicrobiae; o__Verrucomicrobiales; f__; g__; s__
	OTU_549	k__Bacteria; p__Proteobacteria; c__Alphaproteobacteria
	OTU_530	k__Bacteria
	OTU_510	k__Bacteria
	OTU_230	k__Bacteria; p__Bacteroidetes; c__Bacteroidia; o__Flavobacteriales; f__Flavobacteriaceae; g__; s__
	OTU_540	k__Bacteria; p__Firmicutes; c__Clostridia; o__Clostridiales; f__Ruminococcaceae; g__; s__
	OTU_489	k__Bacteria; p__Firmicutes; c__Clostridia; o__Clostridiales; f__Lachnospiraceae
	OTU_842	k__Archaea; p__Euryarchaeota; c__Thermoplasmata; o__; f__; g__; s__
	OTU_875	k__Bacteria
	OTU_626	k__Bacteria; p__Proteobacteria; c__Alphaproteobacteria; o__Rhizobiales; f__Beijerinckiaceae
	OTU_596	k__Archaea; p__Euryarchaeota; c__Thermoplasmata; o__; f__; g__; s__
	OTU_277	k__Archaea; p__Euryarchaeota; c__Thermoplasmata
	OTU_754	k__Bacteria; p__Proteobacteria; c__Deltaproteobacteria; o__; f__; g__; s__
	OTU_488	k__Bacteria; p__Proteobacteria; c__Alphaproteobacteria; o__unidentified_Alphaproteobacteria; f__Acetobacteraceae
	OTU_296	k__Bacteria; p__Verrucomicrobia; c__Verrucomicrobiae; o__; f__; g__; s__
	OTU_466	k__Bacteria; p__Proteobacteria; c__Alphaproteobacteria; o__unidentified_Alphaproteobacteria; f__Acetobacteraceae
	OTU_550	k__Bacteria; p__Proteobacteria; c__Gammaproteobacteria; o__Oceanospirillales; f__Saccharospirillaceae; g__Oceaniserpentilla; s__
	OTU_516	k__Archaea; p__Euryarchaeota; c__Thermoplasmata
	OTU_445	k__Bacteria; p__Proteobacteria; c__Gammaproteobacteria
	OTU_841	k__Bacteria; p__Proteobacteria; c__Alphaproteobacteria; o__Rickettsiales; f__Rickettsiaceae; g__; s__
	OTU_857	k__Archaea; p__Euryarchaeota; c__Thermoplasmata; o__; f__; g__; s__
	OTU_751	k__Bacteria; p__Bacteroidetes; c__Bacteroidia; o__Flavobacteriales; f__Crocinitomicaceae
	OTU_678	k__Bacteria; p__Proteobacteria; c__Alphaproteobacteria
	OTU_434	k__Bacteria; p__Planctomycetes; c__; o__; f__; g__; s__
	OTU_668	k__Bacteria; p__Bacteroidetes; c__Bacteroidia; o__Flavobacteriales; f__Flavobacteriaceae
	OTU_697	k__Bacteria; p__Proteobacteria; c__Alphaproteobacteria; o__Rhodobacterales; f__Rhodobacteraceae; g__Silicimonas; s__
	OTU_357	k__Bacteria; p__Verrucomicrobia; c__Verrucomicrobiae; o__; f__; g__; s__
	OTU_844	k__Bacteria; p__Proteobacteria; c__Alphaproteobacteria; o__unidentified_Alphaproteobacteria
	OTU_521	k__Bacteria; p__Proteobacteria; c__Alphaproteobacteria
	OTU_415	k__Bacteria; p__Firmicutes; c__Negativicutes; o__Selenomonadales; f__Veillonellaceae; g__Dialister; s__Dialister_micraerophilus
Group C	OTU_525	k__Bacteria; p__Firmicutes; c__Clostridia; o__Clostridiales; f__Lachnospiraceae; g__; s__
	OTU_619	k__Bacteria; p__Proteobacteria; c__Alphaproteobacteria; o__Rhizobiales; f__Rhizobiaceae; g__Lentilitoribacter; s__
	OTU_599	k__Bacteria; p__Bacteroidetes; c__Bacteroidia; o__Bacteroidales; f__Prevotellaceae; g__Paraprevotella; s__
	OTU_546	k__Bacteria; p__Firmicutes; c__Clostridia; o__Clostridiales; f__Peptococcaceae; g__Desulfotomaculum; s__Desulfotomaculum_arcticum
	OTU_598	k__Bacteria; p__Firmicutes; c__Clostridia; o__Clostridiales; f__Ruminococcaceae
	OTU_638	k__Bacteria; p__Cyanobacteria; c__unidentified_Cyanobacteria; o__unidentified_Cyanobacteria; f__unidentified_Cyanobacteria; g__unidentified_Cyanobacteria; s__Chlorella_sorokiniana
	OTU_624	k__Bacteria; p__Cyanobacteria; c__unidentified_Cyanobacteria; o__Synechococcales
	OTU_251	k__Bacteria; p__Firmicutes; c__Clostridia; o__Clostridiales; f__Lachnospiraceae; g__Roseburia; s__
	OTU_760	k__Bacteria; p__Firmicutes; c__Clostridia; o__Clostridiales; f__Lachnospiraceae
	OTU_858	k__Bacteria; p__Firmicutes; c__Clostridia; o__Clostridiales; f__Peptococcaceae; g__Desulfurispora
	OTU_833	k__Bacteria; p__Actinobacteria; c__unidentified_Actinobacteria; o__Propionibacteriales; f__Propionibacteriaceae; g__; s__
Group D	OTU_864	k__Bacteria
	OTU_512	k__Bacteria
	OTU_534	k__Bacteria; p__Proteobacteria; c__Alphaproteobacteria; o__unidentified_Alphaproteobacteria; f__Acetobacteraceae
	OTU_667	k__Bacteria; p__Acidobacteria; c__Acidobacteriia; o__; f__; g__; s__
	OTU_831	k__Bacteria; p__Actinobacteria; c__unidentified_Actinobacteria; o__Corynebacteriales; f__Corynebacteriaceae; g__unidentified_Corynebacteriaceae; s__Corynebacterium_stationis
	OTU_699	k__Bacteria; p__Proteobacteria; c__Deltaproteobacteria; o__Syntrophobacterales; f__Syntrophobacteraceae; g__Syntrophobacter; s__
	OTU_862	k__Bacteria; p__Proteobacteria; c__Alphaproteobacteria; o__unidentified_Alphaproteobacteria; f__unidentified_Alphaproteobacteria; g__unidentified_Alphaproteobacteria; s__bacterium_Ellin6089
	OTU_390	k__Bacteria; p__Proteobacteria; c__Deltaproteobacteria; o__Desulfovibrionales; f__Desulfovibrionaceae; g__Desulfovibrio
	OTU_673	Unknown
	OTU_405	k__Bacteria; p__Bacteroidetes; c__Bacteroidia; o__Bacteroidales; f__Prevotellaceae; g__; s__
	OTU_712	k__Bacteria; p__Verrucomicrobia; c__Verrucomicrobiae; o__; f__; g__; s__
	OTU_718	k__Bacteria; p__Actinobacteria; c__unidentified_Actinobacteria; o__Corynebacteriales; f__Mycobacteriaceae; g__Mycobacterium
	OTU_602	k__Bacteria; p__Proteobacteria; c__Gammaproteobacteria; o__unidentified_Gammaproteobacteria; f__Burkholderiaceae; g__unidentified_Burkholderiaceae; s__Paraburkholderia_sp_SOS3
	OTU_625	k__Bacteria; p__Firmicutes; c__Clostridia; o__Clostridiales; f__Ruminococcaceae
	OTU_481	k__Bacteria; p__Acidobacteria; c__Acidobacteriia; o__Acidobacteriales
	OTU_757	k__Bacteria; p__Proteobacteria; c__Deltaproteobacteria; o__Desulfovibrionales; f__Desulfovibrionaceae; g__; s__
	OTU_873	k__Bacteria; p__Proteobacteria; c__Deltaproteobacteria; o__Myxococcales
	OTU_670	k__Bacteria; p__Proteobacteria; c__Alphaproteobacteria; o__Rhizobiales; f__Beijerinckiaceae; g__Rhodoblastus; s__
	OTU_765	k__Archaea; p__Crenarchaeota; c__; o__; f__; g__; s__
	OTU_855	k__Bacteria; p__Fusobacteria; c__Fusobacteriia; o__Fusobacteriales; f__Fusobacteriaceae; g__Fusobacterium; s__
	OTU_867	k__Bacteria; p__Actinobacteria; c__unidentified_Actinobacteria; o__Micrococcales
	OTU_506	k__Bacteria; p__Proteobacteria; c__Gammaproteobacteria; o__unidentified_Gammaproteobacteria; f__Chromobacteriaceae
	OTU_780	k__Bacteria; p__Proteobacteria; c__Alphaproteobacteria; o__unidentified_Alphaproteobacteria; f__Acetobacteraceae; g__Acidicaldus; s__
	OTU_436	k__Bacteria; p__Proteobacteria; c__Gammaproteobacteria; o__Pseudomonadales; f__Moraxellaceae; g__Alkanindiges
	OTU_554	k__Bacteria; p__Verrucomicrobia; c__Verrucomicrobiae
	OTU_815	k__Bacteria; p__Actinobacteria; c__Acidimicrobiia; o__; f__; g__; s__
	OTU_724	k__Bacteria; p__Proteobacteria; c__Gammaproteobacteria; o__unidentified_Gammaproteobacteria; f__Burkholderiaceae; g__unidentified_Burkholderiaceae
	OTU_507	k__Bacteria; p__Fusobacteria; c__Fusobacteriia; o__Fusobacteriales; f__Fusobacteriaceae; g__Cetobacterium; s__
	OTU_632	k__Bacteria
	OTU_527	k__Bacteria; p__Proteobacteria; c__Alphaproteobacteria; o__Rhodospirillales; f__unidentified_Rhodospirillales; g__Telmatospirillum; s__
	OTU_709	k__Bacteria; p__Proteobacteria; c__Alphaproteobacteria
	OTU_687	k__Bacteria; p__Bacteroidetes; c__Bacteroidia; o__Flavobacteriales; f__Crocinitomicaceae; g__Fluviicola; s__
	OTU_641	k__Bacteria; p__Firmicutes; c__Bacilli; o__Bacillales; f__Bacillaceae; g__Bacillus; s__Bacillus_thermoamylovorans
	OTU_618	k__Bacteria; p__Firmicutes; c__Clostridia; o__Clostridiales; f__unidentified_Clostridiales; g__unidentified_Clostridiales; s__[Eubacterium]_nodatum
	OTU_561	k__Bacteria; p__Proteobacteria; c__Gammaproteobacteria; o__unidentified_Gammaproteobacteria; f__Nitrosomonadaceae; g__; s__
	OTU_258	k__Bacteria; p__Firmicutes; c__Erysipelotrichia; o__Erysipelotrichales; f__Erysipelotrichaceae
	OTU_408	k__Bacteria; p__Proteobacteria; c__Alphaproteobacteria; o__Rhodospirillales; f__unidentified_Rhodospirillales
	OTU_752	k__Bacteria; p__Firmicutes; c__Clostridia; o__Clostridiales; f__unidentified_Clostridiales; g__unidentified_Clostridiales; s__Peptostreptococcus_sp_oral_clone_AP24
	OTU_691	k__Bacteria; p__Tenericutes; c__Mollicutes
	OTU_548	k__Bacteria; p__Proteobacteria; c__Gammaproteobacteria; o__Pseudomonadales; f__Moraxellaceae; g__Cavicella
	OTU_879	k__Bacteria; p__Acidobacteria; c__Acidobacteriia; o__Acidobacteriales; f__unidentified_Acidobacteriales
	OTU_766	k__Bacteria; p__Firmicutes; c__Clostridia; o__Clostridiales; f__Lachnospiraceae; g__Blautia
	OTU_460	k__Bacteria; p__Proteobacteria; c__Alphaproteobacteria; o__unidentified_Alphaproteobacteria; f__Acetobacteraceae
	OTU_847	k__Bacteria; p__Bacteroidetes; c__Bacteroidia; o__Bacteroidales; f__Bacteroidaceae; g__Bacteroides; s__Bacteroides_cellulosilyticus
	OTU_524	k__Bacteria; p__Proteobacteria; c__Alphaproteobacteria; o__Rhizobiales; f__unidentified_Rhizobiales; g__Nordella
	OTU_581	Unknown
	OTU_454	k__Bacteria; p__Proteobacteria; c__Alphaproteobacteria; o__unidentified_Alphaproteobacteria; f__Acetobacteraceae; g__Acidocella
	OTU_635	k__Bacteria; p__Proteobacteria; c__Alphaproteobacteria; o__unidentified_Alphaproteobacteria; f__unidentified_Alphaproteobacteria
	OTU_518	k__Bacteria
	OTU_801	k__Bacteria
	OTU_747	k__Bacteria; p__Proteobacteria; c__Alphaproteobacteria; o__unidentified_Alphaproteobacteria; f__unidentified_Alphaproteobacteria
	OTU_787	k__Bacteria; p__Firmicutes; c__Clostridia; o__Clostridiales; f__Heliobacteriaceae; g__Hydrogenispora
	OTU_684	k__Bacteria; p__Proteobacteria; c__Gammaproteobacteria; o__Xanthomonadales; f__Rhodanobacteraceae; g__Dyella
	OTU_848	k__Bacteria; p__Bacteroidetes; c__Bacteroidia; o__Bacteroidales; f__; g__; s__
	OTU_856	k__Bacteria; p__Bacteroidetes; c__Bacteroidia; o__Bacteroidales; f__Bacteroidaceae; g__Bacteroides; s__
	OTU_463	k__Bacteria; p__Proteobacteria; c__Alphaproteobacteria; o__unidentified_Alphaproteobacteria; f__unidentified_Alphaproteobacteria
	OTU_653	k__Bacteria; p__Proteobacteria; c__Alphaproteobacteria; o__Rhizobiales; f__Beijerinckiaceae
	OTU_675	k__Bacteria; p__Acidobacteria; c__Acidobacteriia; o__; f__; g__; s__
	OTU_835	k__Bacteria
	OTU_785	k__Archaea; p__Thaumarchaeota; c__; o__; f__; g__; s__
	OTU_651	k__Bacteria; p__Proteobacteria; c__Alphaproteobacteria; o__Caulobacterales; f__Caulobacteraceae; g__; s__
	OTU_657	k__Bacteria; p__Tenericutes; c__Mollicutes; o__; f__; g__; s__
	OTU_729	k__Bacteria; p__Proteobacteria; c__Alphaproteobacteria; o__unidentified_Alphaproteobacteria; f__Geminicoccaceae; g__; s__
	OTU_178	k__Bacteria; p__Proteobacteria; c__Alphaproteobacteria; o__unidentified_Alphaproteobacteria; f__unidentified_Alphaproteobacteria; g__Caedibacter; s__
	OTU_727	k__Bacteria; p__Actinobacteria; c__Thermoleophilia; o__Solirubrobacterales; f__Solirubrobacteraceae; g__; s__
	OTU_854	k__Bacteria; p__Proteobacteria; c__Alphaproteobacteria; o__Rhodospirillales; f__unidentified_Rhodospirillales; g__Telmatospirillum; s__
	OTU_467	k__Archaea; p__Thaumarchaeota; c__; o__; f__; g__; s__
	OTU_880	k__Bacteria; p__Chloroflexi; c__Dehalococcoidia; o__unidentified_Dehalococcoidia; f__unidentified_Dehalococcoidia; g__unidentified_Dehalococcoidia; s__bacterium_YC-LK-LKJ27
	OTU_664	k__Bacteria; p__Proteobacteria; c__Deltaproteobacteria; o__Syntrophobacterales; f__Syntrophobacteraceae; g__Syntrophobacter; s__
	OTU_541	k__Bacteria; p__Acidobacteria; c__Acidobacteriia; o__Solibacterales; f__unidentified_Solibacterales; g__Bryobacter; s__
	OTU_749	k__Bacteria; p__Proteobacteria; c__Alphaproteobacteria; o__Rhizobiales; f__Beijerinckiaceae; g__Methylovirgula; s__
	OTU_431	k__Bacteria; p__Proteobacteria; c__Alphaproteobacteria; o__unidentified_Alphaproteobacteria; f__Acetobacteraceae; g__; s__
	OTU_800	k__Archaea; p__Thaumarchaeota; c__; o__; f__; g__; s__
	OTU_778	k__Bacteria; p__Proteobacteria; c__Alphaproteobacteria; o__unidentified_Alphaproteobacteria
	OTU_433	k__Bacteria; p__Actinobacteria; c__Acidimicrobiia; o__unidentified_Acidimicrobiia; f__unidentified_Acidimicrobiia; g__unidentified_Acidimicrobiia
	OTU_365	k__Bacteria; p__Proteobacteria; c__Deltaproteobacteria; o__Myxococcales; f__Sandaracinaceae; g__; s__
	OTU_422	k__Bacteria; p__Actinobacteria; c__Coriobacteriia; o__Coriobacteriales; f__Atopobiaceae
	OTU_276	k__Archaea; p__Thaumarchaeota; c__; o__; f__; g__; s__
	OTU_502	k__Bacteria; p__Proteobacteria; c__Deltaproteobacteria; o__Myxococcales; f__Haliangiaceae; g__Haliangium; s__
	OTU_616	k__Bacteria; p__; c__; o__; f__; g__; s__
	OTU_820	k__Bacteria; p__Firmicutes; c__Bacilli; o__Lactobacillales; f__Lactobacillaceae; g__Lactobacillus; s__Lactobacillus_mellis
	OTU_577	k__Bacteria; p__Proteobacteria; c__Alphaproteobacteria; o__unidentified_Alphaproteobacteria; f__unidentified_Alphaproteobacteria
	OTU_702	k__Bacteria; p__Proteobacteria; c__Gammaproteobacteria; o__unidentified_Gammaproteobacteria; f__Burkholderiaceae; g__Rubrivivax; s__
	OTU_694	k__Bacteria
	OTU_637	k__Bacteria; p__Acidobacteria; c__Acidobacteriia; o__; f__; g__; s__
	OTU_594	k__Bacteria; p__Proteobacteria; c__Alphaproteobacteria; o__Rhodospirillales; f__; g__; s__
	OTU_797	k__Bacteria; p__Proteobacteria; c__Gammaproteobacteria; o__unidentified_Gammaproteobacteria; f__unidentified_Gammaproteobacteria; g__Acidibacter; s__
	OTU_345	k__Bacteria; p__Proteobacteria; c__Alphaproteobacteria; o__unidentified_Alphaproteobacteria; f__unidentified_Alphaproteobacteria; g__unidentified_Alphaproteobacteria
	OTU_428	k__Bacteria; p__Proteobacteria; c__Gammaproteobacteria; o__Pseudomonadales; f__Moraxellaceae; g__Alkanindiges; s__
	OTU_790	k__Bacteria; p__Proteobacteria; c__Gammaproteobacteria; o__unidentified_Gammaproteobacteria; f__Burkholderiaceae
	OTU_438	k__Bacteria; p__Proteobacteria; c__Deltaproteobacteria; o__Myxococcales; f__Polyangiaceae; g__Pajaroellobacter; s__
	OTU_484	k__Bacteria; p__Firmicutes; c__Clostridia; o__Clostridiales
	OTU_794	k__Bacteria; p__Proteobacteria; c__Alphaproteobacteria; o__unidentified_Alphaproteobacteria; f__unidentified_Alphaproteobacteria; g__unidentified_Alphaproteobacteria
	OTU_564	k__Bacteria; p__Firmicutes; c__Clostridia; o__Clostridiales; f__Ruminococcaceae
	OTU_452	k__Bacteria; p__Proteobacteria; c__Gammaproteobacteria; o__unidentified_Gammaproteobacteria; f__Burkholderiaceae; g__unidentified_Burkholderiaceae
	OTU_393	k__Bacteria; p__Actinobacteria; c__Acidimicrobiia; o__; f__; g__; s__
	OTU_698	k__Archaea; p__Thaumarchaeota; c__; o__; f__; g__; s__
	OTU_886	k__Bacteria; p__Actinobacteria; c__Acidimicrobiia; o__unidentified_Acidimicrobiia; f__unidentified_Acidimicrobiia; g__Ilumatobacter
	OTU_421	k__Bacteria; p__Proteobacteria; c__Alphaproteobacteria; o__unidentified_Alphaproteobacteria; f__Acetobacteraceae; g__Acidicaldus; s__
	OTU_872	k__Bacteria; p__Chloroflexi; c__unidentified_Chloroflexi; o__unidentified_Chloroflexi; f__unidentified_Chloroflexi; g__unidentified_Chloroflexi
	OTU_412	k__Bacteria; p__Actinobacteria; c__Acidimicrobiia; o__; f__; g__; s__
	OTU_214	k__Archaea; p__Thaumarchaeota; c__; o__; f__; g__; s__
	OTU_558	k__Bacteria; p__Proteobacteria; c__Alphaproteobacteria; o__Micropepsales; f__Micropepsaceae; g__; s__
	OTU_520	k__Bacteria; p__Acidobacteria; c__Acidobacteriia; o__Solibacterales; f__unidentified_Solibacterales; g__Bryobacter; s__Acidobacteria_bacterium_WX72
	OTU_292	k__Bacteria; p__Acidobacteria; c__Acidobacteriia; o__Acidobacteriales; f__unidentified_Acidobacteriales; g__Occallatibacter
	OTU_774	k__Bacteria; p__Nitrospirae
	OTU_547	k__Bacteria; p__Actinobacteria; c__unidentified_Actinobacteria; o__Corynebacteriales; f__Mycobacteriaceae; g__Mycobacterium
	OTU_366	k__Archaea; p__Thaumarchaeota; c__Nitrososphaeria; o__; f__; g__; s__
	OTU_617	k__Bacteria; p__Proteobacteria; c__Deltaproteobacteria; o__Myxococcales; f__Archangiaceae; g__Anaeromyxobacter
	OTU_156	k__Archaea; p__Thaumarchaeota; c__; o__; f__; g__; s__
	OTU_290	k__Bacteria; p__Firmicutes; c__Clostridia; o__Clostridiales; f__Lachnospiraceae; g__; s__
	OTU_701	k__Bacteria; p__Nitrospirae; c__; o__; f__; g__; s__
	OTU_613	k__Archaea; p__Euryarchaeota; c__Methanomicrobia; o__Methanomicrobiales
	OTU_562	k__Bacteria; p__Proteobacteria; c__Gammaproteobacteria; o__unidentified_Gammaproteobacteria; f__Burkholderiaceae; g__unidentified_Burkholderiaceae; s__Burkholderiales_bacterium_GJ-E10
	OTU_650	k__Bacteria; p__Proteobacteria; c__Alphaproteobacteria; o__unidentified_Alphaproteobacteria; f__unidentified_Alphaproteobacteria
	OTU_535	k__Bacteria; p__Proteobacteria; c__Alphaproteobacteria; o__unidentified_Alphaproteobacteria; f__unidentified_Alphaproteobacteria; g__unidentified_Alphaproteobacteria
	OTU_733	k__Archaea; p__Thaumarchaeota; c__; o__; f__; g__; s__
	OTU_528	k__Bacteria; p__Firmicutes; c__Clostridia; o__Clostridiales; f__Ruminococcaceae; g__Caproiciproducens
	OTU_614	k__Bacteria; p__Bacteroidetes; c__Bacteroidia; o__Bacteroidales; f__Barnesiellaceae; g__Barnesiella; s__
	OTU_716	k__Bacteria; p__Firmicutes; c__Clostridia; o__Clostridiales; f__Lachnospiraceae; g__unidentified_Lachnospiraceae
	OTU_304	k__Bacteria; p__Proteobacteria; c__Gammaproteobacteria; o__unidentified_Gammaproteobacteria; f__Burkholderiaceae; g__Pelomonas
	OTU_805	Unknown
	OTU_604	k__Bacteria; p__Acidobacteria; c__Acidobacteriia; o__; f__; g__; s__
	OTU_480	k__Bacteria; p__Proteobacteria; c__Alphaproteobacteria; o__unidentified_Alphaproteobacteria; f__unidentified_Alphaproteobacteria
	OTU_511	k__Archaea; p__Thaumarchaeota; c__; o__; f__; g__; s__
	OTU_391	k__Bacteria; p__Proteobacteria; c__Alphaproteobacteria; o__unidentified_Alphaproteobacteria; f__unidentified_Alphaproteobacteria
	OTU_494	k__Bacteria; p__Acidobacteria; c__Acidobacteriia; o__Acidobacteriales; f__; g__; s__
	OTU_301	k__Archaea; p__Crenarchaeota
	OTU_743	k__Bacteria; p__Acidobacteria; c__Acidobacteriia; o__Solibacterales; f__unidentified_Solibacterales; g__Bryobacter; s__
