# Supplementary material for: Microbiota and transcriptome changes of Culex pipiens pallens larvae exposed to Bacillus thuringiensis israelensis
Source: Sci Rep. 2021 Oct 12;11:20241. doi: 10.1038/s41598-021-99733-8 (PMC8511237; doi:10.1038/s41598-021-99733-8)
Supplement: Supplementary file 5 — Supplementary Information 5. [file 41598_2021_99733_MOESM5_ESM.xls]

## Sheet: Sheet1
Table S3. KEGG enrichment in A, B, C vs D group
A vs D			B vs D			C vs D
			Genetic Information Processing	DNA replication		Genetic Information Processing	DNA replication
Genetic Information Processing	DNA replication		Genetic Information Processing	Ribosome biogenesis in eukaryotes		Genetic Information Processing	Base excision repair
Environmental Information Processing	ABC transporters		Genetic Information Processing	Proteasome		Genetic Information Processing	Mismatch repair
Environmental Information Processing	MAPK signaling pathway - fly		Environmental Information Processing	ABC transporters		Environmental Information Processing	ABC transporters
Cellular Processes	Lysosome		Cellular Processes	Autophagy - animal		Cellular Processes	Apoptosis - fly
Cellular Processes	Autophagy - animal		Cellular Processes	Autophagy - other		Organismal Systems	Toll and Imd signaling pathway
Organismal Systems	Toll and Imd signaling pathway		Organismal Systems	Toll and Imd signaling pathway		Organismal Systems	Longevity regulating pathway - multiple species
Human Diseases	AGE-RAGE signaling pathway in diabetic complications		Organismal Systems	Longevity regulating pathway - multiple species		Organismal Systems	Phototransduction - fly
Metabolism	Sphingolipid metabolism		Human Diseases	AGE-RAGE signaling pathway in diabetic complications		Metabolism	Sphingolipid metabolism
Metabolism	Inositol phosphate metabolism		Metabolism	Sphingolipid metabolism		Metabolism	alpha-Linolenic acid metabolism
Metabolism	Folate biosynthesis		Metabolism	Pyrimidine metabolism		Metabolism	Biosynthesis of unsaturated fatty acids
Metabolism	Glutathione metabolism		Metabolism	Glycerophospholipid metabolism		Metabolism	Glutathione metabolism
Metabolism	Tyrosine metabolism		Metabolism	Ether lipid metabolism		Metabolism	Fatty acid metabolism
Metabolism	Fatty acid metabolism		Metabolism	Glutathione metabolism		Metabolism	Ether lipid metabolism
Metabolism	Fatty acid biosynthesis		Metabolism	Arginine biosynthesis		Metabolism	Glycerophospholipid metabolism
Metabolism	alpha-Linolenic acid metabolism		Metabolism	Tyrosine metabolism		Metabolism	Fatty acid degradation
Metabolism	Glycerophospholipid metabolism		Metabolism	Arachidonic acid metabolism		Metabolism	Drug metabolism - other enzymes
Metabolism	Thiamine metabolism		Metabolism	Pentose and glucuronate interconversions		Metabolism	Arachidonic acid metabolism
Metabolism	Nitrogen metabolism		Metabolism	Drug metabolism - other enzymes		Metabolism	Pyruvate metabolism
Metabolism	Cysteine and methionine metabolism		Metabolism	Biosynthesis of unsaturated fatty acids		Metabolism	Inositol phosphate metabolism
Metabolism	Insect hormone biosynthesis
